# Supplementary material for: Ethyl N′-[(E)-4-hydroxy­benzyl­idene]hydrazinecarboxyl­ate at 123 K
Source: Acta Crystallogr Sect E Struct Rep Online. 2008 Jul 5;64(Pt 8):o1396. doi: 10.1107/S1600536808019818 (PMC2962029; doi:10.1107/S1600536808019818)
Supplement: Supplementary file 2 [file e-64-o1396-Isup2.hkl]

#
# h,k,l, Fc-squared, Fo-squared, sigma(Fo-squared) and status flag
#
data_I
_shelx_title ' 3 in P b c a'
_shelx_refln_list_code          4
_shelx_F_calc_maximum      221.45
_exptl_crystal_F_000       888.00
_reflns_d_resolution_high  0.8403
 
loop_
 _symmetry_equiv_pos_as_xyz
 'x, y, z'
 '-x+1/2, -y, z+1/2'
 'x+1/2, -y+1/2, -z'
 '-x, y+1/2, -z+1/2'
 '-x, -y, -z'
 'x-1/2, y, -z-1/2'
 '-x-1/2, y-1/2, z'
 'x, -y-1/2, z-1/2'
 
_cell_length_a    11.3423
_cell_length_b     7.6114
_cell_length_c    24.9865
_cell_angle_alpha  90.000
_cell_angle_beta   90.000
_cell_angle_gamma  90.000
 
_shelx_F_squared_multiplier     1.000
 
loop_
 _refln_index_h
 _refln_index_k
 _refln_index_l
 _refln_F_squared_calc
 _refln_F_squared_meas
 _refln_F_squared_sigma
 _refln_observed_status
   2   0   0     8894.65     9829.62    195.30 o
   4   0   0     2362.89     2221.17     35.97 o
   6   0   0     1294.80     1299.56     17.93 o
   8   0   0      960.01      872.57     14.20 o
  10   0   0      189.01      180.34      7.09 o
  12   0   0      178.23      139.68      7.62 o
   2   1   0     1087.76     1048.56     12.35 o
   4   1   0       62.94       68.08      2.08 o
   6   1   0     1007.89      927.60      9.73 o
   8   1   0        0.00        1.09      1.13 o
  10   1   0     1920.89     2072.26     22.12 o
  12   1   0      205.34      203.63      6.58 o
   0   2   0    47563.47    44364.70   1211.32 o
   2   2   0      915.55     1039.17     12.65 o
   4   2   0     1114.70     1121.25     21.87 o
   6   2   0      946.81      847.68      9.94 o
   8   2   0      303.77      265.21      5.20 o
  10   2   0      586.51      598.66      9.30 o
  12   2   0        6.45        0.00      2.57 o
   2   3   0       73.21       82.08      2.45 o
   4   3   0      365.83      428.66      5.88 o
   6   3   0       27.63       27.05      1.83 o
   8   3   0      903.14      925.16     11.75 o
  10   3   0      419.78      442.03      8.23 o
  12   3   0       74.27       78.96      4.15 o
   0   4   0      102.01       97.97      6.21 o
   2   4   0       14.85        6.97      1.19 o
   4   4   0     1327.89     1265.30     14.32 o
   6   4   0      582.20      561.01      8.54 o
   8   4   0        0.01        1.49      1.35 o
  10   4   0      488.52      465.54     10.70 o
  12   4   0        2.90        3.16      2.25 o
   2   5   0     1174.86     1297.08     19.98 o
   4   5   0        0.85        1.00      1.17 o
   6   5   0       25.03       20.98      2.04 o
   8   5   0       32.53       41.21      2.76 o
  10   5   0      145.68      153.49      6.30 o
   0   6   0     1770.08     1875.27     28.87 o
   2   6   0        0.03        0.00      1.01 o
   4   6   0        3.61        0.00      1.18 o
   6   6   0        7.74        2.69      1.53 o
   8   6   0       12.08       10.64      2.14 o
  10   6   0        5.36       10.13      2.73 o
   2   7   0       28.82       29.72      3.54 o
   4   7   0        0.25        3.22      2.37 o
   6   7   0       27.47       28.60      3.92 o
   8   7   0        0.91        3.20      3.68 o
   2   8   0        3.87        0.26      3.55 o
   4   8   0       47.42       43.35      6.44 o
   6   8   0        4.24        9.76      5.03 o
   1   1   1      803.29      906.63      8.65 o
   2   1   1     1644.62     1644.18     13.80 o
   3   1   1      157.98      172.28      2.42 o
   4   1   1      418.99      424.18      4.82 o
   5   1   1     1272.64     1324.46      9.11 o
   6   1   1      174.01      180.83      2.40 o
   7   1   1        0.05        0.34      0.59 o
   8   1   1      448.66      437.76      4.80 o
   9   1   1      318.32      320.77      4.22 o
  10   1   1       75.26       77.43      2.45 o
  11   1   1        0.92        2.29      1.29 o
  12   1   1        2.81        2.10      1.52 o
  13   1   1       12.45       20.38      2.13 o
   0   2   1    17616.34    17525.67    261.19 o
   1   2   1     7323.83     6919.28     54.34 o
   2   2   1     1005.73     1023.74      9.26 o
   3   2   1       42.52       18.34      0.91 o
   4   2   1      678.22      707.90      7.05 o
   5   2   1        9.10       14.12      0.78 o
   6   2   1      850.28      810.86      6.81 o
   7   2   1       48.09       49.76      1.64 o
   8   2   1      117.67      111.39      2.75 o
   9   2   1       54.88       55.27      2.04 o
  10   2   1      461.01      461.37      5.63 o
  11   2   1        1.45        1.78      1.23 o
  12   2   1       67.28       61.96      2.84 o
  13   2   1        5.63        4.10      2.11 o
   1   3   1      102.72       82.45      1.88 o
   2   3   1        0.01        0.03      0.46 o
   3   3   1       73.35       89.45      1.78 o
   4   3   1       83.06       87.53      1.58 o
   5   3   1      616.59      648.37      5.95 o
   6   3   1        1.74        1.84      0.73 o
   7   3   1       39.44       31.20      1.49 o
   8   3   1       63.45       65.37      2.32 o
   9   3   1      100.46      116.09      2.84 o
  10   3   1       63.26       63.28      2.39 o
  11   3   1        5.03        5.26      1.37 o
  12   3   1        0.58        2.13      1.44 o
   0   4   1     2235.87     1995.51     24.07 o
   1   4   1      176.39      202.93      4.29 o
   2   4   1       67.80       55.54      1.72 o
   3   4   1      364.02      377.48      4.19 o
   4   4   1        1.10        2.50      0.71 o
   5   4   1        1.23        7.39      0.86 o
   6   4   1       34.42       37.57      1.55 o
   7   4   1       64.40       62.23      2.03 o
   8   4   1       60.66       63.08      2.27 o
   9   4   1       37.27       45.36      2.06 o
  10   4   1        6.96        9.76      1.46 o
  11   4   1       12.43       14.18      1.69 o
  12   4   1        8.68        7.92      1.77 o
   1   5   1      398.37      409.26      3.99 o
   2   5   1      238.14      247.32      3.43 o
   3   5   1      130.16      149.05      2.69 o
   4   5   1       26.48       28.56      1.47 o
   5   5   1      213.25      210.78      3.22 o
   6   5   1      113.56      114.82      2.61 o
   7   5   1       18.94       14.76      1.39 o
   8   5   1       33.35       32.56      2.24 o
   9   5   1       87.07       91.55      3.21 o
  10   5   1        5.83        8.70      1.53 o
  11   5   1        3.40        1.37      1.52 o
   0   6   1      190.48      217.02      5.80 o
   1   6   1      103.28      105.84      2.71 o
   2   6   1        0.53        2.52      0.92 o
   3   6   1       86.77       82.89      2.36 o
   4   6   1        4.19        2.84      0.93 o
   5   6   1        6.50        7.02      1.17 o
   6   6   1       33.60       31.46      1.74 o
   7   6   1       51.01       54.16      2.26 o
   8   6   1        1.06        3.31      1.33 o
   9   6   1        1.00        0.00      1.24 o
  10   6   1        1.01        2.26      1.65 o
   1   7   1        0.12        0.71      1.51 o
   2   7   1        1.71        3.32      1.61 o
   3   7   1       25.21       23.60      2.58 o
   4   7   1       10.67        9.94      1.78 o
   5   7   1      119.81      118.98      4.36 o
   6   7   1        0.81        1.61      1.57 o
   7   7   1        0.66        0.00      1.97 o
   8   7   1       17.72       19.09      2.98 o
   0   8   1       47.70       40.02      5.49 o
   1   8   1        3.31        0.05      2.24 o
   2   8   1       30.49       25.75      3.59 o
   3   8   1       14.22       13.90      2.73 o
   4   8   1        0.82        2.72      2.46 o
   5   8   1        1.56        0.46      2.69 o
   6   8   1        1.24        3.62      2.48 o
   1   9   1       15.62       10.03      4.96 o
   0   0   2      308.17      253.58      7.74 o
   1   0   2     4878.68     4830.66    164.19 o
   2   0   2      616.06      707.12     13.72 o
   3   0   2    18890.38    18802.29    338.96 o
   4   0   2     6514.35     6282.00     67.93 o
   5   0   2      143.27      129.49      2.63 o
   6   0   2      123.06      133.75      2.76 o
   7   0   2        0.85        0.93      0.81 o
   8   0   2      229.69      227.95      4.29 o
   9   0   2      423.63      442.87      6.92 o
  10   0   2      136.91      133.18      4.56 o
  11   0   2      352.42      351.34      7.52 o
  12   0   2      349.59      407.23     11.75 o
  13   0   2       15.34       14.48      2.84 o
   1   1   2     1710.48     1740.82     14.84 o
   2   1   2    49040.60    52246.20    746.19 o
   3   1   2     1077.14     1019.22      8.80 o
   4   1   2      546.89      523.70      5.34 o
   5   1   2      380.63      412.50      3.72 o
   6   1   2       82.09       94.47      1.68 o
   7   1   2       36.16       44.39      1.36 o
   8   1   2      132.40      136.73      2.57 o
   9   1   2        0.09        1.40      0.91 o
  10   1   2      286.86      247.30      4.17 o
  11   1   2      319.31      337.67      5.22 o
  12   1   2       29.59       33.09      2.32 o
  13   1   2      202.78      209.38      7.22 o
   0   2   2      282.52      301.16      5.03 o
   1   2   2    21702.47    20872.29    161.47 o
   2   2   2     8096.35     8306.51     85.49 o
   3   2   2     1182.05     1130.01     10.45 o
   4   2   2       45.15       58.31      2.21 o
   5   2   2       30.16       28.28      1.23 o
   6   2   2       53.99       62.52      1.66 o
   7   2   2      526.24      505.48      5.13 o
   8   2   2      383.01      379.33      4.51 o
   9   2   2        0.00        0.00      0.89 o
  10   2   2      225.21      213.50      3.73 o
  11   2   2       47.58       47.74      2.25 o
  12   2   2       50.11       65.10      2.90 o
  13   2   2        3.37        7.07      2.22 o
   1   3   2     1943.92     1941.60     17.33 o
   2   3   2      355.00      356.47      4.51 o
   3   3   2     3502.18     3798.13     29.82 o
   4   3   2      231.03      211.42      2.81 o
   5   3   2      799.23      761.27      6.68 o
   6   3   2        0.66        0.00      0.81 o
   7   3   2       96.56       85.85      2.16 o
   8   3   2     1401.31     1327.87     10.81 o
   9   3   2      657.40      644.34      6.77 o
  10   3   2        2.22        2.42      1.17 o
  11   3   2       75.15       79.73      2.76 o
  12   3   2        2.21        4.41      1.45 o
   0   4   2      984.63      977.33     12.07 o
   1   4   2     1548.69     1606.21     11.96 o
   2   4   2      955.05     1150.16      9.14 o
   3   4   2      320.66      296.75      4.57 o
   4   4   2      335.54      351.19      4.30 o
   5   4   2        7.15        6.44      0.89 o
   6   4   2      176.68      178.47      3.02 o
   7   4   2       61.53       69.77      2.19 o
   8   4   2      100.53       98.62      2.60 o
   9   4   2        2.20        3.09      1.16 o
  10   4   2       82.16       84.34      2.75 o
  11   4   2       13.62       13.41      1.70 o
  12   4   2        7.82       10.03      1.91 o
   1   5   2        2.62        3.19      0.66 o
   2   5   2       12.67       13.34      0.95 o
   3   5   2      176.87      193.30      2.90 o
   4   5   2       12.90       11.21      1.11 o
   5   5   2      179.30      170.02      2.90 o
   6   5   2       42.30       45.64      2.03 o
   7   5   2       15.12       13.20      1.32 o
   8   5   2      224.43      202.79      3.65 o
   9   5   2       58.00       57.14      2.36 o
  10   5   2       15.15       13.87      1.71 o
  11   5   2       38.16       42.15      2.52 o
   0   6   2      606.78      606.98     10.12 o
   1   6   2        1.11        3.10      1.06 o
   2   6   2       27.17       20.87      1.54 o
   3   6   2       82.85       92.55      3.39 o
   4   6   2       47.97       38.59      1.84 o
   5   6   2       35.78       43.72      2.16 o
   6   6   2       22.73       30.48      1.86 o
   7   6   2        4.66        5.15      1.32 o
   8   6   2        3.37        6.06      1.54 o
   9   6   2        3.38        6.45      1.72 o
  10   6   2        0.67        0.00      1.91 o
   1   7   2       75.54       77.42      2.64 o
   2   7   2      184.65      187.08      4.26 o
   3   7   2        4.55        0.43      1.35 o
   4   7   2        1.37        4.10      1.44 o
   5   7   2        4.62        6.81      1.79 o
   6   7   2        0.11        2.90      1.61 o
   7   7   2        2.30        0.23      1.62 o
   8   7   2        0.91        0.00      1.69 o
   0   8   2       12.04        7.43      4.95 o
   1   8   2       28.16       24.10      3.88 o
   2   8   2        0.58        1.01      2.43 o
   3   8   2        2.13        4.39      2.33 o
   4   8   2       29.57       33.86      3.49 o
   5   8   2       12.76        5.95      2.87 o
   6   8   2       17.58       24.48      3.51 o
   1   9   2       17.63       15.41      5.69 o
   1   1   3     5816.64     5874.29     46.43 o
   2   1   3     2960.92     2956.42     24.03 o
   3   1   3     2323.68     2270.65     18.15 o
   4   1   3      305.94      317.01      3.73 o
   5   1   3        3.02        0.00      0.44 o
   6   1   3       47.84       48.58      1.30 o
   7   1   3      130.51      121.42      2.06 o
   8   1   3      235.53      232.20      3.34 o
   9   1   3       43.07       49.53      1.89 o
  10   1   3       91.04       96.02      2.63 o
  11   1   3       29.75       32.83      2.10 o
  12   1   3        2.57        5.41      1.50 o
  13   1   3        6.40        2.86      2.31 o
   0   2   3     1346.56     1447.40     20.41 o
   1   2   3      494.26      470.05      4.74 o
   2   2   3    10449.16    10407.84     81.43 o
   3   2   3     2677.54     2825.39     24.98 o
   4   2   3     5403.03     5512.65     37.59 o
   5   2   3        0.22        0.24      0.53 o
   6   2   3      376.71      369.42      3.82 o
   7   2   3      683.42      655.95      6.12 o
   8   2   3       68.23       81.44      2.19 o
   9   2   3        0.33        0.55      0.92 o
  10   2   3       53.06       56.65      2.23 o
  11   2   3      118.75      143.54      3.45 o
  12   2   3        4.74        4.88      1.50 o
  13   2   3        1.51        0.98      2.06 o
   1   3   3      957.49      956.43      9.02 o
   2   3   3     1194.70     1202.44     10.25 o
   3   3   3      643.76      612.18      5.42 o
   4   3   3        5.17        3.57      0.66 o
   5   3   3       39.30       51.67      1.51 o
   6   3   3      141.14      130.89      2.44 o
   7   3   3       56.13       55.60      1.83 o
   8   3   3      254.66      246.49      3.68 o
   9   3   3       14.97       16.29      1.44 o
  10   3   3       70.07       73.80      2.51 o
  11   3   3       13.31       14.89      1.62 o
  12   3   3        1.84        3.68      1.51 o
   0   4   3      601.44      508.80      7.93 o
   1   4   3     1532.72     1540.11     11.93 o
   2   4   3       29.61       14.39      0.93 o
   3   4   3       72.55       68.48      1.76 o
   4   4   3      301.62      238.06      3.39 o
   5   4   3       25.91       19.25      1.14 o
   6   4   3      155.85      162.31      2.79 o
   7   4   3       21.47       23.63      1.63 o
   8   4   3      191.50      172.42      3.23 o
   9   4   3      109.49      108.96      2.87 o
  10   4   3        0.01        0.69      1.20 o
  11   4   3       26.34       19.33      1.84 o
  12   4   3       23.75       28.11      2.39 o
   1   5   3        6.71        5.61      0.75 o
   2   5   3       11.04        8.46      0.92 o
   3   5   3       19.92       19.42      1.24 o
   4   5   3        0.84        0.09      0.74 o
   5   5   3        1.60        1.84      0.80 o
   6   5   3      167.00      174.36      3.21 o
   7   5   3       96.76       98.22      2.59 o
   8   5   3       23.77       24.06      1.86 o
   9   5   3       66.91       67.94      2.51 o
  10   5   3       10.27       11.94      1.61 o
  11   5   3        3.13        4.24      1.65 o
   0   6   3        7.59        6.14      1.69 o
   1   6   3       29.44       31.29      1.73 o
   2   6   3        1.64        2.61      1.00 o
   3   6   3       40.67       38.67      2.06 o
   4   6   3      137.56      135.41      3.42 o
   5   6   3       27.25       31.54      2.16 o
   6   6   3        0.23        1.57      1.35 o
   7   6   3      298.08      300.63      5.73 o
   8   6   3      108.28      115.37      4.12 o
   9   6   3        0.82        1.10      1.71 o
  10   6   3        1.35        1.39      2.09 o
   1   7   3       19.94       23.27      1.88 o
   2   7   3        0.52        0.30      1.18 o
   3   7   3        3.43        3.62      1.38 o
   4   7   3       99.94       92.30      6.55 o
   5   7   3        1.41        0.00      1.67 o
   6   7   3        7.34        3.52      1.67 o
   7   7   3        1.70        0.00      1.59 o
   8   7   3        7.86        4.65      1.95 o
   0   8   3        0.00        0.00      3.88 o
   1   8   3       12.23        6.20      3.49 o
   2   8   3       20.56       22.61      3.73 o
   3   8   3        2.84        3.40      2.60 o
   4   8   3        0.76        1.26      2.32 o
   5   8   3       28.18       24.76      3.79 o
   6   8   3        0.27        0.00      2.53 o
   0   0   4     1367.65     1411.59     25.18 o
   1   0   4     5076.68     4856.13    101.19 o
   2   0   4      135.26      140.83      2.71 o
   3   0   4     3711.71     3355.06     40.00 o
   4   0   4      285.87      303.88      6.54 o
   5   0   4      620.38      686.97      9.14 o
   6   0   4     4053.96     4093.69     36.75 o
   7   0   4      107.89      120.98      3.12 o
   8   0   4      685.37      699.12      8.66 o
   9   0   4       62.85       65.98      2.94 o
  10   0   4        9.57       10.58      1.91 o
  11   0   4      416.53      404.39      8.19 o
  12   0   4      178.26      138.16      5.89 o
  13   0   4       90.97       86.95      4.82 o
   1   1   4      314.89      305.43      3.03 o
   2   1   4     3857.18     3665.76     30.85 o
   3   1   4     7394.12     7447.13     56.46 o
   4   1   4     1456.45     1478.51     12.66 o
   5   1   4      200.20      251.33      2.79 o
   6   1   4       17.29       23.71      1.06 o
   7   1   4      459.02      563.89      5.05 o
   8   1   4      467.16      473.09      5.08 o
   9   1   4      139.69      147.72      2.89 o
  10   1   4       72.92       86.70      2.54 o
  11   1   4        0.33        0.00      1.15 o
  12   1   4        0.24        1.12      1.42 o
  13   1   4        7.01        2.88      1.57 o
   0   2   4     3428.78     3247.15     39.32 o
   1   2   4       53.80       95.79      1.69 o
   2   2   4     6440.46     6273.23     52.18 o
   3   2   4        9.61        7.80      0.69 o
   4   2   4     2715.08     2688.43     19.35 o
   5   2   4      885.40      928.33      7.46 o
   6   2   4      273.88      239.02      2.94 o
   7   2   4      247.05      232.79      3.23 o
   8   2   4       49.45       57.35      2.42 o
   9   2   4       15.46       13.11      1.30 o
  10   2   4       17.24       19.09      1.56 o
  11   2   4       13.76       16.37      1.61 o
  12   2   4       30.71       19.19      2.00 o
  13   2   4      139.00      142.64      6.19 o
   1   3   4       42.79       43.08      2.16 o
   2   3   4      639.11      674.24      6.14 o
   3   3   4     3903.18     3610.40     24.51 o
   4   3   4     1938.85     2019.19     15.99 o
   5   3   4      290.84      277.85      3.33 o
   6   3   4      631.88      630.18      6.07 o
   7   3   4       20.90       20.98      1.31 o
   8   3   4      277.41      291.70      4.03 o
   9   3   4       34.03       34.77      1.80 o
  10   3   4        3.29        2.34      1.16 o
  11   3   4        0.15        0.00      1.20 o
  12   3   4       99.85      111.15      4.49 o
   0   4   4       70.81       68.64      3.73 o
   1   4   4      947.02      954.19      8.22 o
   2   4   4     3175.50     3026.10     20.97 o
   3   4   4     1024.64      981.86      8.23 o
   4   4   4     1055.81     1072.60      8.46 o
   5   4   4      517.23      560.26      6.11 o
   6   4   4       11.02        7.80      1.01 o
   7   4   4      885.39      885.75      8.27 o
   8   4   4       21.22       21.82      1.54 o
   9   4   4        7.79        7.05      1.29 o
  10   4   4        0.37        1.46      1.23 o
  11   4   4        6.88        6.71      1.54 o
   1   5   4      102.68       95.24      2.05 o
   2   5   4       42.68       45.94      1.58 o
   3   5   4      219.93      228.88      3.40 o
   4   5   4        0.86        1.55      0.78 o
   5   5   4       21.93       24.25      1.49 o
   6   5   4        2.82        3.51      1.16 o
   7   5   4       43.25       44.36      1.93 o
   8   5   4      207.18      218.06      3.89 o
   9   5   4       33.06       26.09      1.83 o
  10   5   4        1.05        2.58      1.39 o
  11   5   4        0.11        0.00      1.79 o
   0   6   4       79.10       75.62      3.39 o
   1   6   4        0.93        2.73      1.03 o
   2   6   4       37.90       30.16      1.85 o
   3   6   4       38.71       46.45      2.59 o
   4   6   4       14.93       16.36      2.15 o
   5   6   4        6.96        7.19      1.61 o
   6   6   4        8.12       15.72      1.87 o
   7   6   4      181.63      174.86      4.98 o
   8   6   4        2.49        5.12      1.72 o
   9   6   4       20.38       17.67      2.31 o
   1   7   4        5.39        7.69      1.64 o
   2   7   4       12.81       17.28      1.96 o
   3   7   4      145.62      145.99      5.46 o
   4   7   4       11.19       10.02      1.74 o
   5   7   4        0.78        0.00      1.52 o
   6   7   4       30.21       27.65      2.44 o
   7   7   4        0.01        0.34      1.76 o
   8   7   4        0.33        0.00      1.84 o
   0   8   4       36.98       26.70      6.39 o
   1   8   4       15.02       13.14      3.97 o
   2   8   4       11.41       13.92      4.12 o
   3   8   4      167.28      196.11      7.37 o
   4   8   4        6.57       12.06      3.06 o
   5   8   4       25.03       31.97      3.94 o
   6   8   4        0.57        4.43      2.69 o
   1   1   5      411.42      412.67      3.91 o
   2   1   5     5885.65     5843.04     50.79 o
   3   1   5      127.67      111.13      1.98 o
   4   1   5     2506.71     2477.29     20.16 o
   5   1   5      531.86      511.25      4.41 o
   6   1   5      733.97      773.47      6.08 o
   7   1   5       26.92       33.53      1.31 o
   8   1   5      246.05      238.51      3.42 o
   9   1   5        1.51        1.82      0.91 o
  10   1   5        2.44        2.28      1.09 o
  11   1   5        9.50       10.23      1.54 o
  12   1   5       91.05      100.01      3.34 o
  13   1   5        0.16        0.00      1.78 o
   0   2   5      676.95      734.77      9.29 o
   1   2   5      939.44      953.22      8.60 o
   2   2   5      144.32      105.20      1.82 o
   3   2   5      170.01      213.72      2.96 o
   4   2   5      524.63      477.57      4.71 o
   5   2   5      436.10      459.30      4.26 o
   6   2   5       61.91       44.12      1.39 o
   7   2   5      318.23      320.89      3.91 o
   8   2   5       29.56       31.54      1.55 o
   9   2   5       46.20       42.67      1.86 o
  10   2   5       10.95        7.16      1.23 o
  11   2   5       45.49       32.61      1.94 o
  12   2   5        8.03        6.40      1.58 o
   1   3   5      213.93      184.31      3.26 o
   2   3   5      169.34      193.05      2.46 o
   3   3   5     1176.50     1078.32      9.07 o
   4   3   5      728.23      731.02      6.58 o
   5   3   5      216.03      190.00      2.76 o
   6   3   5       17.09       21.95      1.39 o
   7   3   5       40.32       32.48      1.53 o
   8   3   5       61.18       65.87      2.11 o
   9   3   5        1.05        1.37      1.02 o
  10   3   5       27.84       30.87      1.88 o
  11   3   5        0.45        0.00      1.23 o
  12   3   5       46.94       48.25      3.07 o
   0   4   5       59.61       49.15      2.38 o
   1   4   5       39.20       33.34      1.26 o
   2   4   5       79.20       73.65      1.80 o
   3   4   5     1412.38     1282.47     10.21 o
   4   4   5     1184.30     1152.34      8.94 o
   5   4   5      122.10       98.45      2.30 o
   6   4   5       49.67       58.03      1.91 o
   7   4   5        5.40        2.94      0.97 o
   8   4   5        6.59        7.72      1.21 o
   9   4   5       16.84       18.28      1.61 o
  10   4   5        1.93        3.03      1.28 o
  11   4   5        0.01        1.09      1.41 o
   1   5   5        1.32        0.32      0.69 o
   2   5   5      334.08      329.15      4.45 o
   3   5   5      100.10      104.54      2.63 o
   4   5   5        6.30        8.87      1.22 o
   5   5   5       59.67       49.04      2.29 o
   6   5   5     1051.60     1022.19     10.50 o
   7   5   5       97.85       96.15      2.94 o
   8   5   5        5.35        7.26      1.52 o
   9   5   5       10.73        7.75      1.76 o
  10   5   5       10.66        8.91      1.94 o
  11   5   5       11.39        9.13      2.57 o
   0   6   5      179.25      190.38      7.33 o
   1   6   5       97.69       96.28      2.84 o
   2   6   5       43.20       46.84      2.48 o
   3   6   5       23.65       26.72      2.22 o
   4   6   5      661.30      655.83      8.40 o
   5   6   5        1.64        1.52      1.31 o
   6   6   5      200.69      182.37      4.52 o
   7   6   5      146.48      137.17      4.31 o
   8   6   5        0.56        0.82      1.59 o
   9   6   5        1.53        0.23      1.74 o
   1   7   5        0.55        1.39      1.39 o
   2   7   5       11.40       12.11      1.85 o
   3   7   5       11.19        7.67      1.69 o
   4   7   5        0.48        0.01      1.38 o
   5   7   5      176.15      174.68      6.14 o
   6   7   5      395.47      420.98      8.44 o
   7   7   5        0.61        0.86      1.67 o
   8   7   5        8.94        8.65      2.35 o
   0   8   5        4.58        4.79      2.53 o
   1   8   5       11.75       13.27      2.43 o
   2   8   5        3.63        1.46      1.89 o
   3   8   5        0.61        1.72      1.75 o
   4   8   5      199.11      213.69      6.08 o
   5   8   5       10.43        6.56      2.09 o
   0   0   6     4042.92     3699.03     56.70 o
   1   0   6       33.66       26.42      1.94 o
   2   0   6       37.16       40.54      1.66 o
   3   0   6     5050.31     5225.45     56.70 o
   4   0   6      172.81      157.96      3.57 o
   5   0   6     5834.27     6096.94     53.06 o
   6   0   6     1535.35     1382.17     13.57 o
   7   0   6       85.65       99.15      2.99 o
   8   0   6      109.67       98.89      3.23 o
   9   0   6       86.23       75.96      3.72 o
  10   0   6        0.10        0.46      1.50 o
  11   0   6        6.56        1.82      1.80 o
  12   0   6       36.44       57.60      3.85 o
  13   0   6        0.74        0.11      2.59 o
   1   1   6      119.97      111.19      1.68 o
   2   1   6      479.48      451.94      4.66 o
   3   1   6       44.95       36.33      1.39 o
   4   1   6      215.18      226.89      3.02 o
   5   1   6     4149.36     4195.46     26.32 o
   6   1   6     1628.60     1606.05     11.15 o
   7   1   6      308.92      309.40      3.84 o
   8   1   6        2.44        0.00      0.77 o
   9   1   6       10.64        7.91      1.12 o
  10   1   6       10.63        9.97      1.33 o
  11   1   6        1.83        0.29      1.11 o
  12   1   6       42.59       44.71      2.52 o
  13   1   6        2.02        1.79      1.80 o
   0   2   6      553.65      509.73      7.99 o
   1   2   6        3.70        5.69      0.70 o
   2   2   6      222.74      211.59      2.86 o
   3   2   6      238.67      223.30      2.84 o
   4   2   6      609.28      601.63      5.62 o
   5   2   6     1910.20     2120.69     14.36 o
   6   2   6       13.69       14.12      0.96 o
   7   2   6      347.69      324.52      3.94 o
   8   2   6        1.74        0.88      0.85 o
   9   2   6       91.48       81.41      2.37 o
  10   2   6       13.25       12.38      1.37 o
  11   2   6        7.62        4.38      1.30 o
  12   2   6       21.88       30.30      2.28 o
   1   3   6      166.98      165.63      2.24 o
   2   3   6      527.13      519.15      4.96 o
   3   3   6      528.90      677.14      6.13 o
   4   3   6     1230.10     1295.33      9.87 o
   5   3   6      164.14      176.18      2.49 o
   6   3   6      145.01      153.57      2.58 o
   7   3   6       73.58       73.26      2.49 o
   8   3   6       72.67       88.86      2.89 o
   9   3   6        7.20        3.29      1.07 o
  10   3   6       28.33       29.95      1.85 o
  11   3   6       32.23       29.37      1.97 o
  12   3   6       27.87       30.41      2.27 o
   0   4   6      157.77      121.09      3.08 o
   1   4   6      289.87      261.38      3.40 o
   2   4   6        9.73       13.62      1.05 o
   3   4   6      127.19      131.60      2.36 o
   4   4   6       99.31      103.98      2.90 o
   5   4   6      285.56      256.28      3.50 o
   6   4   6      120.30      123.75      2.50 o
   7   4   6      113.38      113.87      2.69 o
   8   4   6       68.50       74.53      2.32 o
   9   4   6       28.85       31.14      1.85 o
  10   4   6        0.19        0.00      1.36 o
  11   4   6       31.37       28.95      2.36 o
   1   5   6       85.09       77.45      2.24 o
   2   5   6        0.54        0.00      0.82 o
   3   5   6       52.39       56.35      2.97 o
   4   5   6     1004.58      919.98      9.79 o
   5   5   6     1086.12     1091.23     12.38 o
   6   5   6      378.07      365.79      6.24 o
   7   5   6       60.40       57.46      2.84 o
   8   5   6       11.07       12.24      1.95 o
   9   5   6        6.27        2.29      1.76 o
  10   5   6       11.35       13.00      2.20 o
   0   6   6      127.46      154.77      7.85 o
   1   6   6        0.00        0.00      1.08 o
   2   6   6        1.22        0.00      1.18 o
   3   6   6      118.66      127.19      4.62 o
   4   6   6      104.55      100.11      3.79 o
   5   6   6      111.94       97.97      5.09 o
   6   6   6       23.33       27.74      2.30 o
   7   6   6       15.05       19.08      2.73 o
   8   6   6       26.48       27.60      2.50 o
   9   6   6        1.26        5.03      1.91 o
   1   7   6       46.97       48.19      2.93 o
   2   7   6       96.70      108.42      3.80 o
   3   7   6        1.61        2.61      1.55 o
   4   7   6        0.12        0.00      1.33 o
   5   7   6       11.08        6.54      1.90 o
   6   7   6        9.72       12.05      2.12 o
   7   7   6        3.44        3.14      1.96 o
   8   7   6        0.03        0.00      2.00 o
   0   8   6        5.50        6.93      2.83 o
   1   8   6       67.37       70.84      5.52 o
   2   8   6       21.84       22.77      2.60 o
   3   8   6        2.14        2.34      1.70 o
   4   8   6        0.01        2.12      1.80 o
   5   8   6       17.80       18.08      2.62 o
   1   1   7       38.43       31.22      0.98 o
   2   1   7      610.12      614.28      6.12 o
   3   1   7      854.95      836.02      8.45 o
   4   1   7      514.86      450.70      5.83 o
   5   1   7     1338.29     1440.58     10.00 o
   6   1   7      202.61      202.88      2.60 o
   7   1   7       31.11       39.12      1.38 o
   8   1   7      129.15      124.96      2.69 o
   9   1   7       18.42       14.49      1.32 o
  10   1   7        3.55        5.25      1.16 o
  11   1   7        3.94        5.95      1.39 o
  12   1   7        7.87        6.31      1.56 o
  13   1   7        1.80        0.00      1.98 o
   0   2   7       57.73       53.62      2.03 o
   1   2   7      856.02      891.66      8.72 o
   2   2   7      527.74      563.01      5.58 o
   3   2   7     3373.82     3444.73     24.78 o
   4   2   7       44.36       60.01      1.48 o
   5   2   7     1274.24     1288.08     10.45 o
   6   2   7       61.59       64.78      1.66 o
   7   2   7       31.56       38.45      1.53 o
   8   2   7       28.25       26.08      1.78 o
   9   2   7        3.78        4.07      1.07 o
  10   2   7        5.00        6.86      1.30 o
  11   2   7       25.25       19.77      1.75 o
  12   2   7        4.01        3.81      1.53 o
   1   3   7      632.19      595.44      5.38 o
   2   3   7        1.11        0.35      0.46 o
   3   3   7      448.02      373.41      3.95 o
   4   3   7      164.72      168.63      3.22 o
   5   3   7      135.42      147.02      2.56 o
   6   3   7       67.87       62.47      1.96 o
   7   3   7      123.59      121.55      2.53 o
   8   3   7       12.72       13.25      1.29 o
   9   3   7       34.76       35.55      1.86 o
  10   3   7        1.06        0.16      1.10 o
  11   3   7        6.91       10.41      1.57 o
  12   3   7       35.32       40.18      2.54 o
   0   4   7      660.98      618.82      9.78 o
   1   4   7      140.52      131.69      2.43 o
   2   4   7      513.41      535.22      5.23 o
   3   4   7      273.03      281.44      3.89 o
   4   4   7       70.17       67.90      2.20 o
   5   4   7      473.79      437.70      5.30 o
   6   4   7      401.54      436.17      5.06 o
   7   4   7      202.91      192.39      3.80 o
   8   4   7       21.78       17.62      1.58 o
   9   4   7       36.68       40.58      2.35 o
  10   4   7        2.45        3.57      1.40 o
  11   4   7        7.75        7.44      1.78 o
   1   5   7       13.80        9.74      1.25 o
   2   5   7       32.59       33.18      1.68 o
   3   5   7       42.35       51.55      2.45 o
   4   5   7       95.96      111.91      3.55 o
   5   5   7       91.71       88.89      3.67 o
   6   5   7      299.72      294.78      5.43 o
   7   5   7      109.48      107.89      3.60 o
   8   5   7        8.79        5.36      1.69 o
   9   5   7        7.25        9.47      1.96 o
  10   5   7       34.82       38.34      2.91 o
   0   6   7       77.74       82.39      4.42 o
   1   6   7      307.21      289.23      5.46 o
   2   6   7       26.71       27.05      2.10 o
   3   6   7       55.03       63.77      3.26 o
   4   6   7      780.88      753.44     10.23 o
   5   6   7      111.51       95.08      3.83 o
   6   6   7        0.69        2.59      1.63 o
   7   6   7      101.44       92.07      4.13 o
   8   6   7       46.98       48.14      3.01 o
   9   6   7        2.81        5.99      1.96 o
   1   7   7       45.43       47.27      2.99 o
   2   7   7      137.54      139.77      4.59 o
   3   7   7       28.68       23.74      2.34 o
   4   7   7        1.88        0.45      1.55 o
   5   7   7      138.65      145.17      5.34 o
   6   7   7      379.25      388.34      9.64 o
   7   7   7      109.02      106.75      4.43 o
   0   8   7        9.61       15.07      3.49 o
   1   8   7       32.85       39.38      3.20 o
   2   8   7       17.31       15.02      2.66 o
   3   8   7       97.49       93.83      6.12 o
   4   8   7       81.91       74.99      3.97 o
   5   8   7       83.20       75.50      5.45 o
   0   0   8     1001.07      930.69     16.15 o
   1   0   8      284.60      267.92      4.34 o
   2   0   8      631.77      637.79     10.59 o
   3   0   8       52.88       67.51      2.80 o
   4   0   8     2624.41     2618.28     34.29 o
   5   0   8        4.23        1.18      0.71 o
   6   0   8      166.46      182.94      4.77 o
   7   0   8      944.42     1071.51     11.58 o
   8   0   8       67.96       61.60      2.56 o
   9   0   8       47.63       34.90      2.64 o
  10   0   8      101.42      102.58      4.17 o
  11   0   8        0.95        0.00      1.62 o
  12   0   8        3.06        0.00      1.97 o
  13   0   8        5.33        3.00      3.19 o
   1   1   8       70.48       67.47      1.39 o
   2   1   8     1781.86     1730.43     14.29 o
   3   1   8      657.79      675.93      6.92 o
   4   1   8      313.55      299.74      3.73 o
   5   1   8       11.26       10.65      0.79 o
   6   1   8       34.19       22.46      1.06 o
   7   1   8       21.72       30.26      1.29 o
   8   1   8      357.59      339.06      4.12 o
   9   1   8        0.01        0.00      0.85 o
  10   1   8       34.36       38.21      1.99 o
  11   1   8        1.76        0.00      1.20 o
  12   1   8        4.18        1.58      1.47 o
   0   2   8       12.65       12.97      1.33 o
   1   2   8      259.76      241.30      4.36 o
   2   2   8      399.27      434.49      4.28 o
   3   2   8      420.97      498.19      4.82 o
   4   2   8      607.39      559.51      5.40 o
   5   2   8        1.55        4.78      0.76 o
   6   2   8      239.97      246.39      3.18 o
   7   2   8      516.42      525.93      5.53 o
   8   2   8        4.36        1.97      0.90 o
   9   2   8        1.14        2.86      1.01 o
  10   2   8        8.17        5.66      1.26 o
  11   2   8       11.87        9.19      1.52 o
  12   2   8       46.02       47.66      2.63 o
   1   3   8      152.89      118.14      2.01 o
   2   3   8      417.44      373.15      4.06 o
   3   3   8       52.20       63.43      1.60 o
   4   3   8     1284.64     1292.71     10.84 o
   5   3   8       35.55       48.78      1.55 o
   6   3   8      615.57      623.63      6.07 o
   7   3   8       24.51       21.78      1.41 o
   8   3   8       92.99       97.58      2.51 o
   9   3   8        1.24        0.00      1.03 o
  10   3   8       28.85       27.87      1.96 o
  11   3   8        0.85        4.16      1.48 o
  12   3   8        3.21        3.26      1.87 o
   0   4   8       81.87       97.20      3.16 o
   1   4   8        0.08        0.00      0.68 o
   2   4   8      388.43      412.12      5.03 o
   3   4   8       32.52       28.22      1.35 o
   4   4   8      357.10      332.03      4.82 o
   5   4   8       25.24       27.47      2.18 o
   6   4   8      592.72      614.25      7.50 o
   7   4   8        3.08        3.56      1.31 o
   8   4   8      152.93      154.10      3.97 o
   9   4   8        0.00        1.38      1.45 o
  10   4   8        2.16        2.49      1.73 o
  11   4   8        0.72        4.69      1.89 o
   1   5   8      148.56      137.93      3.17 o
   2   5   8      207.94      205.93      4.09 o
   3   5   8       45.29       55.36      2.65 o
   4   5   8       16.99       16.48      1.68 o
   5   5   8        4.67        3.99      1.38 o
   6   5   8        1.69        0.54      1.35 o
   7   5   8       12.00        5.85      1.58 o
   8   5   8        9.12        6.57      1.68 o
   9   5   8       18.85       17.49      2.28 o
  10   5   8       62.89       79.34      4.40 o
   0   6   8      194.53      217.82      6.75 o
   1   6   8       85.57       75.18      2.90 o
   2   6   8       64.48       64.56      2.94 o
   3   6   8       19.85       16.67      2.03 o
   4   6   8        4.68        3.87      1.73 o
   5   6   8       60.65       72.38      4.03 o
   6   6   8      190.02      190.99      5.52 o
   7   6   8        7.62        5.59      1.77 o
   8   6   8       63.48       59.75      4.44 o
   9   6   8        0.19        1.34      2.12 o
   1   7   8        7.67        7.50      1.86 o
   2   7   8      127.65      146.06      6.12 o
   3   7   8        7.31        8.25      1.80 o
   4   7   8      135.57      150.85      5.07 o
   5   7   8       18.77       12.66      2.08 o
   6   7   8       13.80        5.30      2.06 o
   7   7   8        3.79        3.41      2.01 o
   0   8   8       38.34       35.40      4.50 o
   1   8   8        0.82        0.00      1.81 o
   2   8   8       68.52       86.91      5.89 o
   3   8   8       53.12       59.15      3.70 o
   4   8   8       99.12      102.16      4.23 o
   5   8   8       15.88       11.77      2.31 o
   1   1   9       28.65       29.54      1.03 o
   2   1   9     1224.52     1267.16     12.06 o
   3   1   9      636.35      596.44      6.41 o
   4   1   9        3.71        3.74      0.62 o
   5   1   9        9.60        3.58      0.62 o
   6   1   9       74.42       79.37      1.81 o
   7   1   9      192.29      181.48      2.67 o
   8   1   9       96.26      102.23      2.45 o
   9   1   9        0.06        1.13      0.97 o
  10   1   9        4.46        3.12      1.16 o
  11   1   9        2.18        1.40      1.32 o
  12   1   9        6.01        6.04      1.61 o
   0   2   9      240.02      272.11      6.40 o
   1   2   9     1112.85     1091.77     10.12 o
   2   2   9     1291.84     1369.62     10.52 o
   3   2   9        2.25        0.00      0.56 o
   4   2   9      703.75      751.56      7.04 o
   5   2   9        0.71        1.27      0.60 o
   6   2   9      343.35      347.66      3.98 o
   7   2   9       26.64       30.30      1.47 o
   8   2   9       69.49       71.59      2.14 o
   9   2   9       55.64       58.43      2.15 o
  10   2   9       32.76       31.29      1.85 o
  11   2   9        5.08        1.91      1.32 o
  12   2   9        6.06        3.17      1.68 o
   1   3   9     2686.00     2721.59     22.13 o
   2   3   9      216.01      225.36      2.78 o
   3   3   9     1751.68     1844.08     14.15 o
   4   3   9     1359.70     1382.17     11.19 o
   5   3   9      196.79      201.59      2.98 o
   6   3   9       61.50       54.13      1.78 o
   7   3   9       31.87       32.98      1.76 o
   8   3   9      170.77      156.05      4.19 o
   9   3   9       13.78       13.46      1.57 o
  10   3   9       19.08       23.46      1.86 o
  11   3   9        1.86        3.18      1.43 o
  12   3   9       29.02       35.07      2.96 o
   0   4   9      649.63      624.08     10.09 o
   1   4   9       41.59       38.83      1.85 o
   2   4   9     1351.62     1279.13     20.50 o
   3   4   9      799.44      833.14      8.86 o
   4   4   9       64.32       70.24      2.44 o
   5   4   9       78.63       70.02      2.87 o
   6   4   9      275.98      263.56      4.91 o
   7   4   9       49.21       39.62      2.43 o
   8   4   9       43.41       39.09      2.51 o
   9   4   9       42.26       37.39      2.64 o
  10   4   9        1.13        4.39      1.80 o
  11   4   9        3.85        7.60      2.22 o
   1   5   9       61.15       72.10      2.62 o
   2   5   9       83.91       82.23      3.15 o
   3   5   9       81.95       73.85      3.16 o
   4   5   9      357.40      347.74      7.39 o
   5   5   9       49.58       48.09      4.21 o
   6   5   9        1.44        0.00      1.34 o
   7   5   9       34.26       28.55      2.27 o
   8   5   9       44.78       33.88      2.88 o
   9   5   9       48.00       51.76      3.16 o
  10   5   9        0.28        0.00      1.83 o
   0   6   9       90.20       89.38      4.25 o
   1   6   9       83.73       85.04      3.11 o
   2   6   9      144.10      148.86      5.04 o
   3   6   9       81.68       85.21      4.26 o
   4   6   9       82.47       88.75      3.57 o
   5   6   9      120.00      127.71      4.82 o
   6   6   9      104.08       98.72      4.27 o
   7   6   9        5.36        6.01      1.92 o
   8   6   9       63.81       48.09      3.30 o
   9   6   9       68.83       75.62      5.07 o
   1   7   9       13.02       14.48      2.17 o
   2   7   9       55.01       54.76      3.05 o
   3   7   9        0.03        0.27      1.63 o
   4   7   9        3.41        3.21      1.66 o
   5   7   9       43.19       42.46      3.26 o
   6   7   9       58.79       49.68      3.92 o
   7   7   9       75.55       76.21      4.11 o
   0   8   9       22.35       20.74      4.95 o
   1   8   9       55.84       61.85      4.33 o
   2   8   9      161.92      177.17     10.62 o
   3   8   9        9.76       10.29      2.36 o
   4   8   9        1.27        2.83      1.91 o
   0   0  10     1524.55     1518.28     25.40 o
   1   0  10        1.28        0.12      0.67 o
   2   0  10       26.15       26.75      1.61 o
   3   0  10      959.25     1020.23     37.49 o
   4   0  10      706.12      730.49      8.46 o
   5   0  10       20.22       34.63      1.72 o
   6   0  10      170.59      168.43      3.57 o
   7   0  10      100.37      111.49      3.10 o
   8   0  10       40.62       32.44      2.10 o
   9   0  10        8.91       14.45      2.06 o
  10   0  10       23.69       25.42      2.56 o
  11   0  10       21.28       17.99      2.55 o
  12   0  10       12.51       18.93      2.87 o
   1   1  10      906.58     1079.88      9.47 o
   2   1  10      192.81      183.82      2.79 o
   3   1  10       46.19       40.49      1.34 o
   4   1  10       96.79      104.38      2.10 o
   5   1  10      363.88      451.89      4.53 o
   6   1  10      267.54      224.48      2.86 o
   7   1  10       13.14        8.46      1.00 o
   8   1  10        0.01        0.02      0.79 o
   9   1  10      204.77      195.98      3.76 o
  10   1  10       11.73       17.00      1.62 o
  11   1  10        3.02        1.43      1.32 o
  12   1  10       92.02       83.86      3.50 o
   0   2  10     2229.96     2275.70     28.88 o
   1   2  10       88.72       89.90      2.47 o
   2   2  10      320.72      306.01      3.43 o
   3   2  10        5.09        4.08      0.67 o
   4   2  10      168.35      156.61      2.65 o
   5   2  10        3.45        4.72      0.69 o
   6   2  10        0.31        1.56      0.65 o
   7   2  10       26.20       23.98      1.31 o
   8   2  10       41.01       63.60      2.15 o
   9   2  10        8.26        9.55      1.29 o
  10   2  10        0.19        0.00      1.05 o
  11   2  10       22.59       26.22      2.24 o
  12   2  10        9.72        5.51      1.68 o
   1   3  10      684.56      703.15      7.14 o
   2   3  10      147.65      139.75      2.23 o
   3   3  10       15.30       17.84      1.14 o
   4   3  10      191.98      197.12      3.45 o
   5   3  10       18.16       19.44      1.82 o
   6   3  10       16.44       12.06      1.24 o
   7   3  10       15.30       25.97      1.79 o
   8   3  10       63.51       69.80      2.37 o
   9   3  10        2.34        0.12      1.10 o
  10   3  10       15.36       18.06      1.77 o
  11   3  10        0.44        3.14      1.50 o
   0   4  10       86.62       92.21      3.69 o
   1   4  10       29.57       31.79      1.72 o
   2   4  10      196.19      204.34      3.71 o
   3   4  10        0.05        0.46      0.95 o
   4   4  10        0.00        0.00      1.03 o
   5   4  10       39.68       43.05      2.36 o
   6   4  10      154.85      156.05      5.39 o
   7   4  10       56.23       63.40      2.87 o
   8   4  10      119.12      122.27      4.12 o
   9   4  10       39.47       44.15      2.96 o
  10   4  10       52.49       54.77      3.24 o
  11   4  10        7.51        6.77      2.56 o
   1   5  10       41.10       49.46      2.21 o
   2   5  10      332.50      322.52      5.76 o
   3   5  10        9.58        9.68      1.57 o
   4   5  10      314.78      333.66      6.12 o
   5   5  10      410.92      395.18      8.65 o
   6   5  10      128.81      115.55      4.34 o
   7   5  10        5.54        8.81      1.82 o
   8   5  10       12.85        6.40      1.81 o
   9   5  10       33.67       33.53      2.82 o
  10   5  10        5.90        4.48      2.54 o
   0   6  10      125.13      128.04      5.07 o
   1   6  10        6.59        5.54      1.66 o
   2   6  10      203.14      205.65      5.23 o
   3   6  10        8.45        6.21      1.65 o
   4   6  10        2.49        2.64      1.54 o
   5   6  10       31.91       38.96      2.82 o
   6   6  10       17.78       18.51      2.35 o
   7   6  10        3.23        1.54      1.76 o
   8   6  10        5.07        4.10      2.03 o
   9   6  10       17.23       12.16      4.40 o
   1   7  10       87.37       96.65      3.84 o
   2   7  10       26.00       29.53      2.73 o
   3   7  10       34.16       41.41      3.13 o
   4   7  10        0.95        0.00      1.58 o
   5   7  10        5.30        1.46      1.72 o
   6   7  10        3.36        4.56      1.86 o
   7   7  10        0.83        2.12      2.42 o
   0   8  10      418.34      454.06     13.22 o
   1   8  10       11.41       16.69      2.68 o
   2   8  10      178.04      198.83     10.02 o
   3   8  10        7.60        2.80      2.14 o
   4   8  10        1.02        2.69      2.02 o
   1   1  11        1.37        0.71      0.47 o
   2   1  11     4232.70     4471.18     36.59 o
   3   1  11        8.56        4.35      0.63 o
   4   1  11      101.60       84.87      2.48 o
   5   1  11       17.12       14.54      0.99 o
   6   1  11       99.34      100.86      1.98 o
   7   1  11        2.13        1.60      0.76 o
   8   1  11       53.20       54.55      1.93 o
   9   1  11        9.90       10.44      1.26 o
  10   1  11        5.74        1.04      1.15 o
  11   1  11       15.02       26.03      2.22 o
  12   1  11       35.56       38.15      2.64 o
   0   2  11      748.52      737.72     12.74 o
   1   2  11     5051.00     5389.20     37.92 o
   2   2  11      507.92      543.29      5.30 o
   3   2  11       17.29       26.65      1.23 o
   4   2  11      294.15      307.35      3.66 o
   5   2  11        1.28        1.78      0.60 o
   6   2  11       48.31       49.33      1.62 o
   7   2  11       12.36       12.49      1.26 o
   8   2  11       48.34       45.82      1.98 o
   9   2  11       18.22       19.62      1.59 o
  10   2  11       40.70       36.58      2.13 o
  11   2  11       20.72       16.24      1.88 o
  12   2  11        0.78        0.00      1.77 o
   1   3  11      117.30      126.87      2.74 o
   2   3  11      156.08      158.61      2.93 o
   3   3  11        0.76        1.18      0.88 o
   4   3  11       29.87       26.47      1.84 o
   5   3  11       35.12       37.34      1.74 o
   6   3  11       10.14        8.15      1.33 o
   7   3  11        3.28        2.10      1.43 o
   8   3  11      251.15      282.41      5.36 o
   9   3  11       51.67       44.22      2.70 o
  10   3  11        1.56        0.00      1.51 o
  11   3  11       66.97       64.72      3.47 o
   0   4  11        3.86       10.03      1.78 o
   1   4  11     1198.54     1224.02     11.97 o
   2   4  11      314.54      312.67      4.79 o
   3   4  11      105.56      113.23      3.63 o
   4   4  11        8.52       10.57      1.43 o
   5   4  11       39.33       35.19      2.23 o
   6   4  11       14.16        7.78      1.97 o
   7   4  11        1.31        0.37      1.35 o
   8   4  11       15.32       14.68      2.24 o
   9   4  11      132.73      130.61      4.29 o
  10   4  11       78.68       70.21      3.56 o
  11   4  11       14.32       10.82      2.78 o
   1   5  11      223.39      217.59      4.18 o
   2   5  11       18.48       16.29      1.75 o
   3   5  11       35.64       38.39      2.29 o
   4   5  11       38.77       40.07      2.56 o
   5   5  11        0.30        1.82      1.59 o
   6   5  11      100.56       85.14      4.13 o
   7   5  11       14.82       12.40      2.13 o
   8   5  11      102.28      111.56      4.98 o
   9   5  11       20.69       22.37      2.75 o
  10   5  11       14.99       17.97      3.54 o
   0   6  11     1838.51     1876.44     25.13 o
   1   6  11      291.32      290.64      5.54 o
   2   6  11        0.31        0.00      1.48 o
   3   6  11      208.74      211.15      5.44 o
   4   6  11       64.44       74.71      3.67 o
   5   6  11       40.75       41.89      3.17 o
   6   6  11       12.56       12.18      2.50 o
   7   6  11        7.57        4.63      2.06 o
   8   6  11       18.80       16.67      2.60 o
   1   7  11      138.41      155.21      5.07 o
   2   7  11      102.48      108.54      5.68 o
   3   7  11       98.18      111.62      5.70 o
   4   7  11        0.00        0.00      1.70 o
   5   7  11       49.07       45.98      4.54 o
   6   7  11       30.01       25.93      2.76 o
   0   8  11      171.98      169.11      8.41 o
   1   8  11      129.97      128.28      5.31 o
   2   8  11        6.54        9.37      2.35 o
   3   8  11        0.96        5.10      2.11 o
   0   0  12     3726.58     3982.82     62.53 o
   1   0  12     4966.06     5368.28     58.76 o
   2   0  12      480.17      604.67      8.92 o
   3   0  12      849.52      969.55     14.56 o
   4   0  12      232.46      260.81      4.48 o
   5   0  12        0.04        0.05      0.96 o
   6   0  12        0.00        1.20      0.93 o
   7   0  12      380.58      391.59      6.04 o
   8   0  12       12.38       17.14      1.76 o
   9   0  12        6.24        5.31      1.65 o
  10   0  12       78.23       72.94      4.82 o
  11   0  12      227.07      217.01      9.91 o
  12   0  12       14.75       15.23      3.28 o
   1   1  12      216.00      240.01      3.15 o
   2   1  12      726.95      809.70      7.44 o
   3   1  12       17.75       17.56      0.99 o
   4   1  12        0.60        0.11      0.56 o
   5   1  12      301.49      329.71      4.56 o
   6   1  12        0.49        0.00      0.61 o
   7   1  12        9.61        9.98      1.05 o
   8   1  12       14.46       13.20      1.25 o
   9   1  12       42.81       37.98      1.96 o
  10   1  12       40.74       32.47      2.08 o
  11   1  12       53.72       56.02      2.76 o
  12   1  12       12.18        8.45      1.91 o
   0   2  12      972.03      977.03     13.21 o
   1   2  12      407.89      462.00      4.53 o
   2   2  12        3.03        5.03      0.69 o
   3   2  12       78.21       92.80      2.01 o
   4   2  12       51.74       55.67      1.69 o
   5   2  12        0.62        0.00      0.66 o
   6   2  12        9.18        8.65      0.93 o
   7   2  12        0.60        0.08      0.76 o
   8   2  12        6.48        2.25      1.03 o
   9   2  12       71.07       56.27      2.32 o
  10   2  12       27.98       28.54      1.94 o
  11   2  12        0.63        0.12      1.41 o
   1   3  12       15.88       11.32      1.16 o
   2   3  12     1023.24     1023.13     10.20 o
   3   3  12      170.96      152.08      3.28 o
   4   3  12        1.32        0.86      0.85 o
   5   3  12        5.72        3.45      1.05 o
   6   3  12        0.02        0.00      1.00 o
   7   3  12      151.39      154.11      4.13 o
   8   3  12       27.13       29.92      2.31 o
   9   3  12       64.59       71.74      3.44 o
  10   3  12       18.89       24.05      2.42 o
  11   3  12       98.26       94.20      4.65 o
   0   4  12      897.29      883.61     13.43 o
   1   4  12      333.47      289.56      4.66 o
   2   4  12      190.97      190.33      3.73 o
   3   4  12      332.08      312.64      5.54 o
   4   4  12       39.31       40.93      2.25 o
   5   4  12        1.01        1.30      1.28 o
   6   4  12       20.82       18.93      2.19 o
   7   4  12      188.05      186.83      5.16 o
   8   4  12        1.65        0.08      1.56 o
   9   4  12       37.53       39.28      2.79 o
  10   4  12      100.42       95.70      4.61 o
   1   5  12      172.16      184.75      3.98 o
   2   5  12        7.93        6.51      1.60 o
   3   5  12        9.87        7.66      1.47 o
   4   5  12       58.82       74.49      3.26 o
   5   5  12       85.71       88.60      3.74 o
   6   5  12        5.74        5.14      1.89 o
   7   5  12        2.36        2.51      1.61 o
   8   5  12      206.76      217.13      6.31 o
   9   5  12      140.62      165.86      5.70 o
   0   6  12      252.59      248.22      6.97 o
   1   6  12      640.73      633.20      9.79 o
   2   6  12      100.40      101.43      3.84 o
   3   6  12       12.82        9.61      1.87 o
   4   6  12        0.11        0.50      1.51 o
   5   6  12        1.45        0.00      1.82 o
   6   6  12        0.03        0.00      1.53 o
   7   6  12        8.24        7.72      2.11 o
   8   6  12        1.85        0.00      1.82 o
   1   7  12        0.29        3.49      1.83 o
   2   7  12       83.81       86.39      3.85 o
   3   7  12       35.50       38.56      3.70 o
   4   7  12       34.64       35.52      3.23 o
   5   7  12        0.12        0.00      1.74 o
   6   7  12        7.15        7.74      2.62 o
   0   8  12       37.08       36.53      4.68 o
   1   8  12       48.50       54.07      3.88 o
   2   8  12        0.35        0.23      1.95 o
   3   8  12        5.90        4.25      2.14 o
   1   1  13      666.37      703.85      6.39 o
   2   1  13     1025.88     1062.84      8.96 o
   3   1  13      251.19      264.25      3.33 o
   4   1  13        4.79        3.74      0.68 o
   5   1  13        0.50        0.43      0.57 o
   6   1  13      102.20      104.35      2.39 o
   7   1  13       83.23       80.68      2.24 o
   8   1  13       84.06       73.02      2.28 o
   9   1  13        8.66       10.99      1.43 o
  10   1  13        8.32        7.89      1.43 o
  11   1  13        7.90        7.36      1.67 o
  12   1  13       17.48       20.43      2.30 o
   0   2  13     1604.40     1644.25     20.32 o
   1   2  13       32.59       33.43      1.32 o
   2   2  13      133.28      149.77      2.54 o
   3   2  13      305.42      328.85      4.30 o
   4   2  13       39.91       38.59      1.45 o
   5   2  13       12.61       13.94      1.19 o
   6   2  13       35.97       34.43      2.12 o
   7   2  13       30.10       24.21      1.58 o
   8   2  13        1.82        2.91      1.06 o
   9   2  13        0.09        2.19      1.18 o
  10   2  13       35.58       40.74      2.24 o
  11   2  13       42.76       37.48      2.68 o
   1   3  13       14.32       13.99      1.27 o
   2   3  13      272.56      277.09      4.38 o
   3   3  13        1.27        0.24      1.05 o
   4   3  13       46.16       38.58      1.95 o
   5   3  13      290.34      282.77      7.06 o
   6   3  13       32.74       22.10      1.99 o
   7   3  13       24.42       31.15      2.25 o
   8   3  13       77.68       67.16      3.07 o
   9   3  13       42.76       52.14      3.29 o
  10   3  13        1.80        4.75      1.82 o
  11   3  13        6.23        6.33      2.14 o
   0   4  13     1108.65     1103.76     15.96 o
   1   4  13      344.34      348.06      5.27 o
   2   4  13      342.11      334.02      5.18 o
   3   4  13      176.39      175.22      4.21 o
   4   4  13       73.57       82.36      3.34 o
   5   4  13        0.01        0.00      1.12 o
   6   4  13       14.13       15.93      2.06 o
   7   4  13        2.74        5.25      1.67 o
   8   4  13       33.66       46.89      4.22 o
   9   4  13      101.10       92.29      4.18 o
  10   4  13       75.89       79.68      3.91 o
   1   5  13       14.72       13.19      1.60 o
   2   5  13      786.04      757.40      9.61 o
   3   5  13       15.34       13.22      1.80 o
   4   5  13        0.13        1.05      1.41 o
   5   5  13       12.17       16.70      2.17 o
   6   5  13        0.33        0.00      1.59 o
   7   5  13       52.12       58.96      3.42 o
   8   5  13       33.60       37.64      3.38 o
   9   5  13        3.77        6.75      2.18 o
   0   6  13      833.59      832.69     14.98 o
   1   6  13       49.53       48.42      2.80 o
   2   6  13      191.03      195.15      4.98 o
   3   6  13       77.01       86.95      3.71 o
   4   6  13       86.07       97.22      3.96 o
   5   6  13        0.00        3.46      2.20 o
   6   6  13       14.33       15.70      2.44 o
   7   6  13        2.79        1.87      1.94 o
   8   6  13       22.98       30.28      5.36 o
   1   7  13      146.15      139.24      5.04 o
   2   7  13      387.96      402.07      7.61 o
   3   7  13        2.45        1.10      1.84 o
   4   7  13       19.54       18.97      2.66 o
   5   7  13        2.98        1.18      1.88 o
   6   7  13        4.24        0.33      2.53 o
   0   8  13      114.22      109.85     14.81 o
   1   8  13       39.58       43.57      4.09 o
   2   8  13        6.42        8.06      2.49 o
   0   0  14      180.24      230.65      6.63 o
   1   0  14     2042.71     2257.21     26.59 o
   2   0  14     1342.66     1579.31     19.64 o
   3   0  14      477.59      486.14      7.33 o
   4   0  14        0.73        0.00      0.74 o
   5   0  14        1.23        1.63      0.98 o
   6   0  14        3.02        3.09      1.06 o
   7   0  14       46.15       55.65      3.21 o
   8   0  14        0.15        5.04      1.55 o
   9   0  14       82.50       86.67      4.16 o
  10   0  14        2.67        5.61      1.97 o
  11   0  14        1.66        0.18      2.11 o
   1   1  14     1374.72     1436.54     11.57 o
   2   1  14     1120.25     1078.29      9.50 o
   3   1  14      328.28      362.18      4.30 o
   4   1  14       50.18       41.32      1.40 o
   5   1  14        4.90        3.54      0.76 o
   6   1  14       26.12       21.90      1.37 o
   7   1  14       46.45       50.41      1.88 o
   8   1  14       28.81       31.22      1.88 o
   9   1  14       29.75       44.71      2.15 o
  10   1  14        3.23        4.90      1.44 o
  11   1  14        5.35        5.23      1.65 o
   0   2  14        1.00        1.77      1.13 o
   1   2  14       14.88       15.15      2.24 o
   2   2  14     1427.12     1441.50     13.17 o
   3   2  14       10.49       15.11      1.35 o
   4   2  14       65.83       86.51      2.45 o
   5   2  14       47.26       42.17      2.05 o
   6   2  14       77.65       68.68      2.86 o
   7   2  14       17.32        9.52      1.63 o
   8   2  14       16.56       24.05      2.07 o
   9   2  14      433.35      420.06     11.41 o
  10   2  14       13.69        9.68      1.91 o
  11   2  14        3.06        3.39      1.94 o
   1   3  14      100.21       86.51      2.56 o
   2   3  14     1341.43     1335.82     12.82 o
   3   3  14       79.34       72.08      2.61 o
   4   3  14        0.08        0.00      1.03 o
   5   3  14      101.23       97.65      3.17 o
   6   3  14      176.42      174.27      4.44 o
   7   3  14      227.54      237.89      5.67 o
   8   3  14      746.86      757.06     10.72 o
   9   3  14       39.01       40.29      2.80 o
  10   3  14       48.30       43.07      3.08 o
  11   3  14        4.33        3.02      2.25 o
   0   4  14        0.57        3.83      1.59 o
   1   4  14       17.99       19.95      1.66 o
   2   4  14      566.73      556.21      7.17 o
   3   4  14      500.59      498.37      7.55 o
   4   4  14      134.53      131.34      3.72 o
   5   4  14        1.59        4.16      1.47 o
   6   4  14       95.37       92.68      3.93 o
   7   4  14      257.84      283.24      6.46 o
   8   4  14       20.97       21.23      2.65 o
   9   4  14      128.68      130.49      5.19 o
  10   4  14        4.71        0.56      2.35 o
   1   5  14      420.85      422.72      6.36 o
   2   5  14       72.86       73.96      3.08 o
   3   5  14      437.02      407.08      8.06 o
   4   5  14      142.38      162.97      4.61 o
   5   5  14       83.90       80.44      3.59 o
   6   5  14        0.52        0.52      1.46 o
   7   5  14        3.24        4.32      1.76 o
   8   5  14      112.06       96.28      4.58 o
   9   5  14        0.08        0.39      2.63 o
   0   6  14       27.02       43.14      4.03 o
   1   6  14        0.60        0.00      1.43 o
   2   6  14       40.08       34.46      2.54 o
   3   6  14       54.35       52.73      3.12 o
   4   6  14        9.86        4.94      1.78 o
   5   6  14        4.99        5.64      1.97 o
   6   6  14       18.14       18.69      2.44 o
   7   6  14       10.09       11.05      2.22 o
   1   7  14       41.76       46.32      3.39 o
   2   7  14       20.72       23.09      2.58 o
   3   7  14       28.70       20.74      2.65 o
   4   7  14       11.44       12.49      2.34 o
   5   7  14       14.09       12.92      2.48 o
   1   1  15        7.86       11.76      0.95 o
   2   1  15      208.52      222.35      3.27 o
   3   1  15        0.16        1.17      0.69 o
   4   1  15       58.87       51.44      1.65 o
   5   1  15       31.08       34.97      1.42 o
   6   1  15        4.91        5.46      0.92 o
   7   1  15        2.10        2.02      0.98 o
   8   1  15      243.58      272.03      4.12 o
   9   1  15        1.11        1.57      1.17 o
  10   1  15       14.46       15.94      1.77 o
  11   1  15        0.86        0.41      1.61 o
   0   2  15     2320.68     2452.30     29.06 o
   1   2  15      186.35      185.25      3.40 o
   2   2  15      609.64      601.58      6.98 o
   3   2  15      539.38      531.97      6.55 o
   4   2  15        2.29        2.91      1.02 o
   5   2  15       20.21       22.99      1.71 o
   6   2  15       33.77       36.22      2.26 o
   7   2  15      664.65      629.98      7.88 o
   8   2  15        0.16        2.37      1.38 o
   9   2  15       31.07       28.12      2.60 o
  10   2  15       62.19       56.97      3.14 o
  11   2  15        0.82        0.60      1.94 o
   1   3  15       20.15       18.37      1.51 o
   2   3  15      274.57      276.84      4.55 o
   3   3  15      199.53      188.78      3.95 o
   4   3  15       17.29       16.04      1.84 o
   5   3  15      172.64      157.82      3.91 o
   6   3  15       50.64       44.05      3.56 o
   7   3  15       28.04       32.99      2.74 o
   8   3  15       69.02       92.18      3.87 o
   9   3  15        0.94        1.02      1.65 o
  10   3  15       13.14       16.75      2.51 o
   0   4  15       79.88       66.12      3.64 o
   1   4  15      367.10      339.75      5.38 o
   2   4  15      143.49      135.71      3.60 o
   3   4  15       68.49       77.03      3.99 o
   4   4  15      116.40      118.14      3.63 o
   5   4  15       31.42       30.99      2.43 o
   6   4  15       17.17       14.48      3.00 o
   7   4  15       76.31       88.66      4.02 o
   8   4  15        0.06        3.76      1.95 o
   9   4  15        9.63        7.40      2.25 o
  10   4  15        1.34        0.00      2.57 o
   1   5  15       43.39       46.52      2.46 o
   2   5  15      221.53      219.89      4.80 o
   3   5  15      131.62      141.63      4.59 o
   4   5  15       15.45       16.58      2.07 o
   5   5  15       97.91       86.05      3.72 o
   6   5  15        0.92        0.19      1.50 o
   7   5  15       23.50       22.29      2.62 o
   8   5  15        1.88        0.16      2.07 o
   0   6  15      140.85      134.73      6.26 o
   1   6  15        2.06        0.10      1.45 o
   2   6  15        4.76        1.16      1.52 o
   3   6  15      250.53      257.95      6.27 o
   4   6  15       12.70       10.73      2.07 o
   5   6  15        4.77        0.00      1.69 o
   6   6  15        2.81        3.82      2.41 o
   7   6  15        6.37        5.77      2.41 o
   1   7  15       30.04       24.09      3.23 o
   2   7  15        0.24        3.42      1.91 o
   3   7  15        2.51        1.57      2.01 o
   4   7  15        0.23        0.25      1.87 o
   5   7  15        2.53        3.98      2.58 o
   0   0  16     3048.06     2966.38     48.66 o
   1   0  16      606.15      650.61      8.20 o
   2   0  16       73.37       62.27      2.68 o
   3   0  16       17.66       20.70      1.51 o
   4   0  16       96.40      102.71      3.58 o
   5   0  16      377.81      400.43      7.40 o
   6   0  16       24.05       22.59      1.99 o
   7   0  16      381.42      321.44      6.25 o
   8   0  16      221.72      179.50      5.72 o
   9   0  16        0.10        0.00      1.62 o
  10   0  16      159.51      138.53      8.77 o
  11   0  16        2.14        0.39      2.30 o
   1   1  16       14.04       16.13      1.19 o
   2   1  16      372.33      333.46      4.54 o
   3   1  16      113.13      104.75      2.56 o
   4   1  16      532.06      550.71      6.09 o
   5   1  16       23.47       27.51      1.52 o
   6   1  16      477.14      481.40      5.70 o
   7   1  16      497.16      489.24      6.23 o
   8   1  16       14.94       11.81      1.38 o
   9   1  16       85.51       99.21      3.17 o
  10   1  16       36.15       24.22      2.64 o
  11   1  16        0.45        2.83      1.90 o
   0   2  16      208.97      187.14      4.92 o
   1   2  16       91.13       98.57      2.64 o
   2   2  16      249.66      234.01      3.99 o
   3   2  16      801.02      767.71      8.51 o
   4   2  16      403.24      438.78      6.01 o
   5   2  16      538.52      551.79      7.52 o
   6   2  16      402.33      396.52      6.33 o
   7   2  16       36.76       34.78      2.68 o
   8   2  16      125.91      118.62      4.11 o
   9   2  16        6.15        9.05      1.78 o
  10   2  16        1.38        4.52      1.91 o
   1   3  16      322.47      311.28      4.92 o
   2   3  16        5.46        5.39      1.22 o
   3   3  16        7.59        4.04      1.55 o
   4   3  16      995.46     1006.96     11.42 o
   5   3  16     1037.82     1022.04     11.76 o
   6   3  16       19.11       11.58      1.88 o
   7   3  16      330.65      316.87      6.71 o
   8   3  16       67.43       64.52      3.41 o
   9   3  16       12.08       10.87      2.07 o
  10   3  16        6.89        3.95      2.05 o
   0   4  16      172.89      142.24      5.03 o
   1   4  16      157.43      147.70      3.60 o
   2   4  16      291.60      288.84      5.04 o
   3   4  16      379.54      354.63      6.36 o
   4   4  16      146.08      142.17      4.16 o
   5   4  16      432.98      414.16      7.24 o
   6   4  16       85.19       85.73      3.80 o
   7   4  16       19.19       15.45      2.23 o
   8   4  16       57.51       45.78      3.44 o
   9   4  16        0.00        2.95      1.97 o
   1   5  16        0.58        0.67      1.33 o
   2   5  16       65.50       68.55      3.12 o
   3   5  16       13.21        9.96      1.73 o
   4   5  16      148.88      145.26      4.95 o
   5   5  16       48.35       42.08      2.96 o
   6   5  16        2.18        1.44      1.73 o
   7   5  16       44.81       46.09      3.29 o
   8   5  16        0.69        0.15      1.86 o
   0   6  16      103.37      107.72      5.85 o
   1   6  16       72.21       72.26      3.79 o
   2   6  16        3.08        3.48      1.60 o
   3   6  16        0.13        0.82      1.77 o
   4   6  16       45.61       47.80      3.20 o
   5   6  16       48.50       47.94      3.46 o
   6   6  16        0.48        1.61      1.86 o
   7   6  16       56.55       56.10      9.76 o
   1   7  16        7.15        3.72      1.96 o
   2   7  16       24.03       25.55      2.77 o
   3   7  16       34.17       32.26      3.24 o
   4   7  16        0.65        1.11      2.37 o
   1   1  17      443.02      451.02      5.29 o
   2   1  17       41.27       43.03      1.78 o
   3   1  17       45.30       46.05      2.06 o
   4   1  17      686.75      661.18      9.02 o
   5   1  17      705.73      689.49      8.46 o
   6   1  17      450.50      484.57      6.97 o
   7   1  17       19.38       20.56      1.95 o
   8   1  17        0.03        1.08      1.34 o
   9   1  17       54.28       54.84      4.52 o
  10   1  17        0.39        1.35      1.76 o
   0   2  17       22.18       20.81      2.51 o
   1   2  17       21.17       23.01      1.60 o
   2   2  17      106.72      115.36      2.93 o
   3   2  17       18.02       29.56      1.79 o
   4   2  17      285.13      246.53      4.41 o
   5   2  17       24.83       24.81      1.99 o
   6   2  17      112.41      132.11      3.80 o
   7   2  17        1.96        3.56      1.43 o
   8   2  17        0.11        2.46      1.58 o
   9   2  17       11.00        5.91      1.91 o
  10   2  17        6.31        6.51      2.56 o
   1   3  17       71.36       71.00      2.56 o
   2   3  17        1.06        2.12      1.11 o
   3   3  17       27.58       32.39      2.14 o
   4   3  17      318.41      312.93      5.55 o
   5   3  17      168.79      180.31      4.34 o
   6   3  17      113.16      127.99      4.19 o
   7   3  17        9.36       10.90      2.04 o
   8   3  17        0.24        2.23      1.62 o
   9   3  17       13.74       12.45      2.61 o
  10   3  17        0.07        0.46      1.92 o
   0   4  17      158.63      136.48      5.05 o
   1   4  17       14.64       12.60      1.61 o
   2   4  17        7.19        5.06      1.38 o
   3   4  17      170.42      168.85      4.48 o
   4   4  17       40.80       40.37      2.64 o
   5   4  17       67.64       59.31      4.10 o
   6   4  17       11.71       11.42      2.00 o
   7   4  17       80.20       68.52      3.60 o
   8   4  17       30.98       37.64      3.37 o
   9   4  17        2.91        1.16      1.99 o
   1   5  17       79.13       82.31      3.33 o
   2   5  17       40.70       42.26      2.79 o
   3   5  17        0.87        1.44      1.43 o
   4   5  17       13.40       13.94      2.03 o
   5   5  17       29.07       31.32      2.80 o
   6   5  17       67.87       67.14      3.82 o
   7   5  17        0.21        0.00      1.77 o
   8   5  17        0.29        1.38      3.37 o
   0   6  17        6.77        6.14      2.71 o
   1   6  17        2.62        1.77      1.56 o
   2   6  17        1.22        1.53      1.55 o
   3   6  17       15.30       13.59      3.50 o
   4   6  17        0.01        0.00      1.53 o
   5   6  17       23.24       28.57      3.09 o
   6   6  17        1.47        0.00      2.34 o
   1   7  17        2.13        0.00      1.89 o
   2   7  17        1.02        2.46      2.06 o
   3   7  17        4.08        4.94      2.61 o
   0   0  18        1.18        0.00      1.61 o
   1   0  18      109.12      114.02      3.47 o
   2   0  18      230.86      240.23      5.37 o
   3   0  18        0.01        0.53      1.33 o
   4   0  18     5292.94     5254.11     56.60 o
   5   0  18      850.44      749.76     13.23 o
   6   0  18      199.19      196.55      4.74 o
   7   0  18       16.96       24.37      2.34 o
   8   0  18       11.91       18.37      2.69 o
   9   0  18        4.86        3.58      1.92 o
  10   0  18        9.48        2.22      2.18 o
   1   1  18      321.38      351.69      5.11 o
   2   1  18       24.38       25.51      2.34 o
   3   1  18       55.31       65.11      2.59 o
   4   1  18      389.40      389.45      7.72 o
   5   1  18        3.57        4.52      1.44 o
   6   1  18     2188.39     2267.06     22.06 o
   7   1  18       15.05       16.18      1.95 o
   8   1  18       17.88       11.03      1.98 o
   9   1  18        7.80        9.17      2.01 o
  10   1  18       55.03       62.51      3.89 o
   0   2  18      127.80      117.13      4.14 o
   1   2  18       46.66       58.65      2.26 o
   2   2  18      241.31      252.38      4.77 o
   3   2  18      199.33      190.37      3.83 o
   4   2  18      825.00      777.16      8.98 o
   5   2  18      228.98      222.39      4.94 o
   6   2  18      577.40      572.76      8.13 o
   7   2  18       34.59       37.79      2.49 o
   8   2  18       63.36       63.18      3.61 o
   9   2  18       14.37       14.29      2.38 o
  10   2  18        0.15        0.02      1.91 o
   1   3  18        2.38        1.27      1.09 o
   2   3  18        9.09       11.12      1.48 o
   3   3  18       88.53       92.67      3.03 o
   4   3  18      139.28      138.64      4.16 o
   5   3  18       64.09       66.12      3.00 o
   6   3  18      111.65      101.79      5.03 o
   7   3  18       20.36       20.32      2.50 o
   8   3  18        1.79        2.62      1.71 o
   9   3  18        1.10        0.00      1.79 o
   0   4  18      129.20      125.09      5.02 o
   1   4  18       76.70       82.08      2.99 o
   2   4  18      230.05      254.60      4.88 o
   3   4  18        0.76        0.33      1.39 o
   4   4  18       30.01       29.18      2.43 o
   5   4  18        6.35        5.12      1.66 o
   6   4  18      187.29      179.18      6.73 o
   7   4  18        9.56       10.39      2.15 o
   8   4  18       63.62       50.58      3.47 o
   1   5  18       10.04        7.80      1.78 o
   2   5  18        2.25        2.16      2.04 o
   3   5  18      112.07      113.34      4.17 o
   4   5  18        2.93        3.05      1.80 o
   5   5  18        0.19        0.00      1.67 o
   6   5  18      205.53      199.81      6.15 o
   7   5  18        0.73        1.25      1.94 o
   0   6  18        5.38        1.44      2.31 o
   1   6  18        6.63        4.33      1.74 o
   2   6  18        0.66        2.02      1.66 o
   3   6  18        6.98        4.68      2.17 o
   4   6  18      183.11      181.32      5.52 o
   5   6  18        0.29        0.00      1.85 o
   1   7  18        0.85        0.00      2.31 o
   2   7  18        0.11        3.56      2.91 o
   1   1  19      139.88      133.30      3.90 o
   2   1  19       19.95       17.15      1.78 o
   3   1  19       17.71       23.03      1.85 o
   4   1  19       69.10       62.68      2.99 o
   5   1  19      156.25      153.25      3.94 o
   6   1  19      119.28      106.72      3.52 o
   7   1  19        1.30        2.54      1.59 o
   8   1  19       23.38       25.90      2.45 o
   9   1  19       15.71       20.98      2.74 o
  10   1  19       15.95       19.56      2.94 o
   0   2  19       59.36       64.65      3.41 o
   1   2  19        4.42        4.47      1.48 o
   2   2  19      583.77      580.14      7.27 o
   3   2  19        3.34        1.12      1.16 o
   4   2  19      520.90      551.83      7.62 o
   5   2  19        0.14        2.22      1.46 o
   6   2  19      361.28      377.25      6.99 o
   7   2  19        1.92        3.86      1.82 o
   8   2  19      153.57      157.13      8.76 o
   9   2  19        0.00        0.00      1.71 o
   1   3  19       68.52       59.94      2.63 o
   2   3  19       52.29       49.27      2.42 o
   3   3  19        0.48        2.95      1.28 o
   4   3  19       15.30       16.75      1.90 o
   5   3  19       75.05       77.57      3.24 o
   6   3  19        0.28        1.84      1.60 o
   7   3  19        0.00        0.00      1.49 o
   8   3  19        5.37        2.58      1.84 o
   9   3  19        1.02        0.68      1.92 o
   0   4  19       45.20       41.87      3.39 o
   1   4  19       10.21       11.99      1.92 o
   2   4  19       50.45       40.46      2.41 o
   3   4  19        8.11        6.62      1.76 o
   4   4  19      172.63      183.75      4.96 o
   5   4  19        0.03        0.73      1.48 o
   6   4  19        1.82        1.65      1.76 o
   7   4  19        4.74        6.08      2.07 o
   8   4  19        0.37        0.00      1.75 o
   1   5  19        2.97        0.64      1.46 o
   2   5  19       21.88       23.36      2.29 o
   3   5  19        3.28        2.15      1.75 o
   4   5  19       14.92       11.24      2.22 o
   5   5  19       13.37       15.48      2.37 o
   6   5  19       44.25       52.15      3.79 o
   7   5  19        1.71        2.49      2.95 o
   0   6  19        2.81        1.69      2.66 o
   1   6  19        1.18        0.30      1.72 o
   2   6  19       15.95       14.44      2.23 o
   3   6  19        4.04        3.80      2.19 o
   4   6  19       70.62       75.98      4.05 o
   5   6  19        0.40        0.00      2.68 o
   0   0  20       29.24       30.47      4.16 o
   1   0  20       12.18       12.53      2.69 o
   2   0  20      407.31      380.98     11.10 o
   3   0  20      241.18      231.51      8.51 o
   4   0  20     1723.44     1725.57     41.03 o
   5   0  20      391.36      416.64     15.93 o
   6   0  20       67.90       74.41      8.13 o
   7   0  20      665.60      771.75     62.35 o
   8   0  20      135.65      138.40     15.08 o
   9   0  20        3.86        7.37      6.45 o
   1   1  20      173.85      175.90      4.07 o
   2   1  20      132.08      128.79      4.17 o
   3   1  20      992.45     1000.70     12.79 o
   4   1  20      231.92      230.62      5.29 o
   5   1  20       39.99       37.68      2.54 o
   6   1  20      382.90      375.14      6.83 o
   7   1  20       86.96       95.23      3.75 o
   8   1  20       52.63       64.48      3.39 o
   9   1  20      149.20      143.14      6.70 o
   0   2  20       47.63       53.57      3.25 o
   1   2  20        3.71        2.94      1.17 o
   2   2  20       16.99       11.90      1.59 o
   3   2  20      901.30      878.16     10.28 o
   4   2  20      191.78      192.76      4.48 o
   5   2  20      147.19      146.96      4.74 o
   6   2  20        0.91        0.64      1.43 o
   7   2  20      151.72      159.80      4.81 o
   8   2  20       20.35       21.34      2.57 o
   9   2  20        0.04        1.83      1.93 o
   1   3  20      319.66      315.49      5.34 o
   2   3  20      192.63      193.94      4.20 o
   3   3  20       29.69       28.50      2.21 o
   4   3  20      522.92      507.73      7.68 o
   5   3  20      247.54      239.32      5.17 o
   6   3  20        1.06        1.76      1.66 o
   7   3  20      123.53      134.61      4.91 o
   8   3  20        4.49        4.17      2.08 o
   0   4  20        0.02        0.94      1.76 o
   1   4  20       39.76       40.12      2.45 o
   2   4  20       79.14       73.79      3.24 o
   3   4  20      152.25      132.03      4.35 o
   4   4  20        6.79        4.41      1.61 o
   5   4  20       14.66        8.30      1.83 o
   6   4  20        5.90        8.88      2.26 o
   7   4  20       47.69       61.08      3.68 o
   8   4  20       10.95       10.60      2.89 o
   1   5  20       89.88       88.28      3.94 o
   2   5  20       21.36       16.99      2.19 o
   3   5  20        1.03        3.53      1.88 o
   4   5  20       26.89       25.36      2.68 o
   5   5  20        1.10        0.58      1.87 o
   6   5  20       35.15       29.19      4.20 o
   0   6  20       11.24        8.84      3.17 o
   1   6  20        2.44        0.60      1.78 o
   2   6  20        2.88        1.88      1.91 o
   3   6  20        0.04        1.11      2.15 o
   4   6  20       46.94       40.95      4.17 o
   1   1  21       72.87       90.95      5.10 o
   2   1  21       45.17       39.86      2.78 o
   3   1  21       12.18       11.65      1.78 o
   4   1  21      193.49      206.18      5.08 o
   5   1  21      146.46      157.10      4.60 o
   6   1  21       89.59      102.99      4.86 o
   7   1  21        5.52        3.96      2.02 o
   8   1  21       23.86       25.52      2.67 o
   9   1  21        9.84        8.39      3.70 o
   0   2  21       98.21      111.65      4.91 o
   1   2  21       17.67       23.29      1.94 o
   2   2  21       29.11       30.66      2.26 o
   3   2  21      378.60      362.01      6.23 o
   4   2  21       11.19       10.89      1.75 o
   5   2  21       10.74       12.14      1.85 o
   6   2  21       86.25       96.31      4.59 o
   7   2  21       31.32       39.92      2.89 o
   8   2  21       19.07       26.72      2.85 o
   9   2  21        1.32        0.46      2.09 o
   1   3  21       26.64       37.08      2.29 o
   2   3  21        9.28        3.92      1.41 o
   3   3  21       61.52       68.30      3.01 o
   4   3  21       85.94      101.59      3.62 o
   5   3  21        4.33        3.34      1.65 o
   6   3  21       31.23       26.67      2.82 o
   7   3  21        0.46        2.26      1.95 o
   8   3  21        3.96        3.50      2.06 o
   0   4  21      236.59      243.26      7.06 o
   1   4  21        0.35        0.00      1.32 o
   2   4  21        1.75        0.60      1.45 o
   3   4  21       15.79       16.58      1.99 o
   4   4  21       21.62       16.11      2.10 o
   5   4  21        3.21        2.90      1.72 o
   6   4  21        0.87        2.83      1.85 o
   7   4  21       35.33       46.18      3.64 o
   1   5  21        6.79        4.68      1.84 o
   2   5  21        3.65        4.74      1.84 o
   3   5  21        8.64        9.91      2.25 o
   4   5  21        4.19        3.10      1.89 o
   5   5  21       56.14       53.05      3.56 o
   0   6  21       48.41       60.24      5.24 o
   1   6  21        3.46        3.52      2.04 o
   2   6  21        4.17        5.49      2.08 o
   3   6  21        2.26        4.73      2.79 o
   0   0  22      158.54      138.76     13.48 o
   1   0  22      279.04      286.61     13.12 o
   2   0  22      507.59      473.99     17.47 o
   3   0  22       92.42       99.41      9.99 o
   4   0  22      284.31      317.89     14.23 o
   5   0  22      115.61      125.10      9.55 o
   6   0  22       53.72       60.77      7.49 o
   7   0  22      169.66      206.05     17.15 o
   8   0  22       28.26       26.99      8.48 o
   9   0  22      150.91      184.34     18.48 o
   1   1  22      671.65      653.00      9.60 o
   2   1  22        8.34        7.74      2.20 o
   3   1  22      297.31      290.45      6.49 o
   4   1  22        0.20        2.04      1.65 o
   5   1  22      115.30      121.59      5.09 o
   6   1  22       30.57       28.17      4.59 o
   7   1  22       36.07       39.67      6.39 o
   8   1  22        5.65       12.10      3.27 o
   0   2  22      755.90      738.07     15.26 o
   1   2  22       51.23       54.53      3.30 o
   2   2  22      337.03      304.23      6.84 o
   3   2  22      135.76      123.37      3.96 o
   4   2  22        0.36        0.00      1.33 o
   5   2  22       10.49       10.45      1.96 o
   6   2  22       48.43       46.65      3.17 o
   7   2  22        1.18        1.90      1.74 o
   8   2  22       47.67       48.02      3.55 o
   1   3  22      200.17      179.62      4.19 o
   2   3  22       71.30       67.52      3.01 o
   3   3  22        0.10        0.93      1.39 o
   4   3  22       42.82       35.30      2.69 o
   5   3  22        1.63        0.38      1.50 o
   6   3  22        7.99        7.39      2.24 o
   7   3  22       64.13       76.43      4.16 o
   0   4  22      561.09      537.46     11.10 o
   1   4  22       34.96       38.29      2.63 o
   2   4  22      148.51      137.26      5.41 o
   3   4  22      170.32      158.49      5.30 o
   4   4  22       13.20       11.08      1.98 o
   5   4  22        6.32        4.44      1.87 o
   6   4  22       36.04       37.56      3.30 o
   1   5  22       45.05       46.13      3.11 o
   2   5  22        0.46        0.00      1.65 o
   3   5  22        2.44        1.93      1.81 o
   4   5  22        8.51        6.96      2.32 o
   5   5  22       10.83       14.46      3.53 o
   0   6  22       10.08        6.85      3.86 o
   1   6  22        7.75        4.07      2.53 o
   1   1  23       14.44       16.67      2.76 o
   2   1  23       17.00       14.13      3.41 o
   3   1  23       32.65       29.40      3.62 o
   4   1  23       10.44        7.27      2.43 o
   5   1  23        2.54        0.13      2.51 o
   6   1  23        1.15        4.98      3.21 o
   7   1  23        5.11        6.94      3.65 o
   8   1  23       64.23       71.62      8.79 o
   0   2  23      421.16      341.35      9.63 o
   1   2  23       12.51       19.06      2.74 o
   2   2  23       48.12       52.03      3.34 o
   3   2  23       17.97       14.43      2.44 o
   4   2  23       17.40       13.43      2.15 o
   5   2  23        3.40        2.04      1.88 o
   6   2  23       40.03       50.15      5.46 o
   7   2  23       24.12       28.93      3.17 o
   8   2  23        0.76        6.35      2.51 o
   1   3  23        0.52        0.00      1.47 o
   2   3  23       67.43       69.89      3.24 o
   3   3  23        0.66        3.12      1.69 o
   4   3  23        5.90        6.52      1.84 o
   5   3  23        8.46       11.24      2.09 o
   6   3  23        3.85        0.94      1.87 o
   7   3  23        1.00        2.90      2.59 o
   0   4  23       81.24      106.33      6.74 o
   1   4  23      163.87      171.85      5.82 o
   2   4  23        6.86        8.58      1.90 o
   3   4  23        6.62        7.20      1.94 o
   4   4  23        5.00        4.01      1.89 o
   5   4  23        6.02        3.41      1.99 o
   6   4  23        2.51        2.32      2.31 o
   1   5  23       16.95       18.93      2.50 o
   2   5  23      155.63      153.26      6.25 o
   3   5  23       10.49       10.92      2.29 o
   4   5  23        1.19        3.77      2.41 o
   0   0  24        8.09        2.63      5.38 o
   1   0  24     1920.40     1823.56     44.41 o
   2   0  24       36.68       39.83      6.24 o
   3   0  24        2.96        1.28      4.08 o
   4   0  24        8.12        8.31      4.40 o
   5   0  24       12.95        7.22      4.00 o
   6   0  24       12.18       14.31      5.65 o
   7   0  24        0.13        0.00      5.12 o
   1   1  24       13.04        8.36      3.19 o
   2   1  24      117.48      115.79      6.67 o
   3   1  24       45.90       50.47      4.94 o
   4   1  24        0.30        0.00      2.36 o
   5   1  24        5.09        5.13      2.82 o
   6   1  24        0.12        1.79      3.07 o
   7   1  24        0.18        3.38      3.56 o
   0   2  24        0.32        3.61      2.34 o
   1   2  24      283.56      261.60      9.90 o
   2   2  24        1.82        1.94      1.67 o
   3   2  24       23.05       21.55      2.41 o
   4   2  24        0.70        1.08      1.86 o
   5   2  24        3.95        0.00      2.22 o
   6   2  24        0.01        0.00      2.03 o
   7   2  24       16.58       13.32      3.05 o
   1   3  24        1.17        0.00      1.62 o
   2   3  24       84.46       73.24      3.74 o
   3   3  24       44.96       42.11      3.10 o
   4   3  24        6.75        3.30      2.35 o
   5   3  24        2.29        0.56      1.86 o
   6   3  24       13.23       10.27      3.16 o
   0   4  24       29.40       28.73      3.38 o
   1   4  24       41.84       42.38      2.75 o
   2   4  24       17.72       15.63      2.39 o
   3   4  24        1.41        0.36      1.88 o
   4   4  24       20.22       21.16      2.72 o
   5   4  24        0.64        0.00      2.07 o
   1   5  24       36.42       28.99      2.82 o
   2   5  24       25.28       25.94      2.94 o
   1   1  25       11.26       12.89      3.27 o
   2   1  25       36.60       33.26      5.56 o
   3   1  25       11.87       16.51      3.64 o
   4   1  25        0.14        1.97      2.57 o
   5   1  25        6.51        6.35      3.46 o
   6   1  25        0.00        1.43      3.28 o
   7   1  25       19.00       19.78      6.21 o
   0   2  25      245.22      297.73      9.31 o
   1   2  25      182.04      187.64      5.49 o
   2   2  25        0.61        3.53      1.92 o
   3   2  25       22.26       28.59      2.95 o
   4   2  25       16.60       23.36      3.07 o
   5   2  25        1.01        4.36      2.77 o
   6   2  25        2.52        2.75      3.16 o
   1   3  25       11.29       14.77      2.31 o
   2   3  25       29.41       19.02      2.72 o
   3   3  25        0.12        0.27      1.91 o
   4   3  25        5.43        5.09      2.25 o
   5   3  25        7.35        9.01      2.45 o
   0   4  25      108.00       94.83      6.28 o
   1   4  25        0.02        1.60      1.77 o
   2   4  25       12.23        9.16      2.33 o
   3   4  25       14.62       18.73      3.14 o
   4   4  25        5.67        3.34      2.48 o
   0   0  26       81.41      102.64     13.48 o
   1   0  26        2.34       10.74      4.93 o
   2   0  26      172.39      157.37     11.33 o
   3   0  26       30.71       26.99      6.15 o
   4   0  26       30.30       34.09      6.55 o
   5   0  26        3.62        4.17      4.45 o
   6   0  26        0.01        0.00      3.97 o
   1   1  26       93.63       76.04      6.99 o
   2   1  26        2.38        8.84      3.21 o
   3   1  26       34.90       31.10      4.50 o
   4   1  26        0.72        0.00      2.82 o
   5   1  26        7.54        6.25      3.86 o
   6   1  26        1.52       12.94      5.53 o
   0   2  26      155.28      170.65      8.77 o
   1   2  26       28.93       25.73      3.58 o
   2   2  26       77.98       87.41      6.86 o
   3   2  26       12.43       13.90      3.13 o
   4   2  26        0.76        1.20      2.74 o
   5   2  26        1.99        2.12      5.26 o
   1   3  26        7.56        8.05      2.14 o
   2   3  26       12.28        6.59      2.37 o
   3   3  26        0.41        0.62      2.10 o
   4   3  26        2.18        2.82      2.20 o
   0   4  26       10.23       14.23      3.66 o
   1   4  26        2.94        1.41      2.45 o
   2   4  26        5.55        6.12      2.92 o
   1   1  27        7.16        5.73      3.20 o
   2   1  27      100.50      111.34      7.20 o
   3   1  27       13.31       13.28      5.62 o
   4   1  27        3.90        4.35      3.37 o
   5   1  27        2.11        0.40      4.64 o
   0   2  27       94.31       87.22     11.26 o
   1   2  27       20.50       14.30      5.18 o
   2   2  27       42.12       58.60      5.85 o
   3   2  27       28.59       31.25      5.58 o
   4   2  27        0.49        7.45      4.94 o
   1   3  27       13.62       13.81      2.56 o
   2   3  27       20.32       17.95      3.52 o
   3   3  27       34.81       42.49      4.80 o
   0   0  28       14.04        9.62      7.25 o
   1   0  28        0.75        0.00      4.40 o
   2   0  28       14.32       26.54      6.64 o
   3   0  28        1.64        1.41      4.32 o
   4   0  28        0.19        3.13      7.14 o
   1   1  28        0.78        0.00      3.08 o
   2   1  28        0.21        0.57      3.19 o
   3   1  28        0.11        0.68      3.09 o
   4   1  28       32.31       50.10      8.28 o
   0   2  28        5.80        1.96      5.80 o
   1   2  28        0.68        0.00      3.08 o
   2   2  28        0.14        0.00      3.78 o
   3   2  28       31.24       54.90     11.99 o
   1   1  29        1.91        6.30      5.26 o
   2   1  29       12.88       18.40      9.31 o
   0   2  29       16.92       31.84      9.66 o
 
